# Supplementary material for: Disentangling the local-scale drivers of taxonomic, phylogenetic and functional diversity in woody plant assemblages along elevational gradients in South Korea
Source: PLoS One. 2017 Oct 2;12(10):e0185763. doi: 10.1371/journal.pone.0185763 (PMC5624625; doi:10.1371/journal.pone.0185763)
Supplement: S1 Table — The scientific names of the plant species followed the National Plant Species Database System (http://www.nature.go.kr) published by the Korea National Arboretum, Korea Forest Service. Functional traits of woody plant species were obtained from the literature and public online trait databases, and the four traits except for seed weight, leaf length and width were obtained from the Korea Biodiversity Information System. Abbreviations: LF—life form; MH—maximum height; LL—leaf length; LW—leaf width; FO—flowering onset; SW—seed weight; T—tree; S—shrub; V—vine. (XLSX) [file pone.0185763.s004.xlsx]

## Sheet: Table S1
S1 Table. Functional trait data for woody plant species used in this study and the frequencies of species found at each elevational band along the four study transects. The scientific names of the plant species followed the National Plant Species Database System (http://www.nature.go.kr) published by the Korea National Arboretum, Korea Forest Service. Functional traits of woody plant species were…
Sources for functional traits: 1. Kim DH, Song JH, Chang KW, Lee JC. 2010. Seeds of woody plant in Korea. National Institute of Forest Science, Seoul.
	2. Royal Botanic Gardens Kew. 2016. Seed Information Database (SID). Version 7.1. Available from: http://data.kew.org/sid/
	3. Mean value in same genus from SID of Royal Botanical Gardens Kew
	4. Korea National Arboretum. 2014. Korea Biodiversity Information System. Available from: http://www.nature.go.kr
	5. National Institute of Biological Resources. 2011. Korea Species Database. Available from: http://species.nibr.go.kr
Family name	Scientific name		Functional trait data							Source for functional trait data				Osaek transect in Mt. Seorak													Siebisunnyutang transect in Mt. Seorak															Banyasa transect in Mt. Baekhwa
			LF	MH (m)	LL (cm)	LW (cm)	FO (month)	SW (mg)		LF, MH & FO	LL & LW	SW		500	600	700	800	900	1000	1100	1200	1300	1400	1500	1600		300	400	500	600	700	800	900	1000	1100	1200	1300	1400	1500	1600		300	400	500	600	700	800	900
Actinidiaceae	Actinidia arguta (Siebold & Zucc.) Planch. ex Miq.		V	20	9	5.25	5	1.471		4	4	1		0	0	0	0	0	0	0	0	0	0	0	1		0	0	0	0	0	0	0	0	0	0	0	0	0	1		0	0	0	0	0	0	0
Actinidiaceae	Actinidia kolomikta (Maxim. & Rupr.) Maxim.		V	5	11	5.75	6	0.8196		4	4	1		0	0	0	0	0	0	0	0	0	0	0	0		0	0	0	1	0	1	0	0	0	0	0	0	0	0		0	0	0	0	0	0	0
Actinidiaceae	Actinidia polygama (Siebold & Zucc.) Planch. ex Maxim.		V	5	11	5.75	6	0.8196		4	4	1		1	2	4	2	3	3	2	2	3	3	4	2		1	0	0	1	0	0	2	0	0	1	0	1	1	0		0	0	1	0	0	1	2
Anacardiaceae	Rhus javanica L.		T	7	8.5	4.25	7	9.9		4	4	1		0	1	0	0	0	0	1	0	0	0	0	0		0	0	0	0	0	0	0	0	0	0	0	0	0	0		0	0	0	0	0	0	0
Anacardiaceae	Rhus trichocarpa Miq.		T	7	7	4	6	21		4	4	1		0	0	0	0	0	0	0	0	0	0	0	0		1	0	0	0	0	0	0	0	0	0	0	0	0	0		3	1	1	2	2	0	2
Apocynaceae	Trachelospermum asiaticum (Siebold & Zucc.) Nakai		V	5	3.5	2	5	23		4	4	1		0	0	0	0	0	0	0	0	0	0	0	0		0	0	0	0	0	0	0	0	0	0	0	1	0	0		0	0	0	0	0	0	0
Araliaceae	Aralia elata (Miq.) Seem.		S	4	8.5	4.5	7	1.2		4	4	1		0	1	0	1	0	1	2	1	0	0	0	0		0	0	1	0	0	0	0	0	0	0	0	0	0	0		0	0	0	0	0	0	0
Araliaceae	Eleutherococcus sessiliflorus (Rupr. & Maxim.) S.Y.Hu		S	5	10.5	3	8	10		4	4	1		0	0	0	0	0	0	0	0	0	0	0	0		0	0	0	0	0	0	0	0	0	1	0	0	0	0		0	0	0	0	0	0	0
Araliaceae	Kalopanax septemlobus (Thunb.) Koidz.		T	25	20	20	7	10		4	4	1		1	0	1	1	3	2	3	2	2	1	0	0		0	0	1	0	0	0	1	0	0	0	0	0	0	0		0	0	0	0	0	0	0
Aristolochiaceae	Aristolochia manshuriensis Kom.		V	10	18	24	5	31.3		4	4	1		0	0	0	0	0	0	0	0	0	0	0	0		0	0	1	0	0	0	0	0	0	0	0	0	0	0		0	0	0	0	0	0	0
Berberidaceae	Berberis koreana Palib.		S	2	5	2.5	4	13		4	4	1		0	0	0	0	0	0	0	0	0	0	0	0		0	0	0	0	0	0	0	0	0	0	0	4	1	0		0	0	0	0	0	0	0
Betulaceae	Alnus firma Siebold & Zucc.		T	7	8.5	3.9	5	3.448		4	4	1		0	0	0	0	0	0	0	0	0	0	0	0		0	0	0	0	0	0	0	0	0	0	0	0	0	0		0	0	0	0	0	0	0
Betulaceae	Alnus maximowiczii Callier		T	10	8.5	5.5	4	0.6		4	4	2		0	0	0	0	0	0	0	0	0	0	0	0		0	0	0	0	0	0	0	0	0	0	0	0	1	0		0	0	0	0	0	0	0
Betulaceae	Betula costata Trautv.		T	30	6.5	2.4	5	0.9		4	4	1		0	0	0	0	2	1	0	1	0	4	4	0		0	1	0	3	0	0	0	0	1	1	1	0	0	0		0	0	0	0	0	0	0
Betulaceae	Betula davurica Pall.		T	20	5.5	4	5	0.625		4	4	1		0	0	0	0	0	0	0	0	0	0	0	0		1	0	0	0	1	2	2	1	1	0	0	0	0	0		0	0	0	0	0	0	0
Betulaceae	Betula ermanii Cham.		T	10	7.5	4.75	5	0.7042		4	4	1		0	0	0	0	0	0	0	0	0	0	1	5		0	0	0	0	0	0	0	0	0	0	0	3	4	4		0	0	0	0	0	0	0
Betulaceae	Betula schmidtii Regel		T	30	6	3.75	5	0.333		4	4	1		2	0	0	0	0	0	2	1	2	1	0	0		0	2	0	1	2	3	2	0	0	1	0	0	0	0		0	0	0	0	0	0	0
Betulaceae	Carpinus cordata Blume		T	15	10.75	5.5	4	8		4	4	1		0	1	0	0	1	2	1	0	1	0	0	0		2	2	4	4	1	1	0	1	1	2	0	0	1	0		0	0	0	0	0	0	1
Betulaceae	Carpinus laxiflora (Siebold & Zucc.) Blume		T	15	5.75	3	5	3.846		4	4	1		3	1	0	0	2	1	1	0	0	0	0	0		3	4	2	4	1	2	1	1	2	3	0	0	0	1		4	1	1	0	0	3	0
Betulaceae	Corylus heterophylla Fisch. ex Trautv.		S	3	8.5	8.5	3	1213.83		4	4	3		0	0	0	2	1	0	0	0	0	0	0	0		1	2	1	0	0	0	0	0	0	0	0	0	0	0		1	0	1	0	0	0	0
Caprifoliaceae	Lonicera caerulea var. edulis Turcz. ex Herder		S	1.5	2.5	1	5	1.2		4	4	1		0	0	0	0	0	0	0	0	0	0	0	2		0	0	0	0	0	0	0	0	1	0	0	3	1	1		0	0	0	0	0	0	0
Caprifoliaceae	Lonicera maackii (Rupr.) Maxim.		S	5	7.5	2.75	5	2.6		4	4	1		0	0	0	0	0	0	1	1	1	0	0	0		0	0	0	0	2	0	0	0	0	0	0	0	0	0		0	0	0	0	0	0	0
Caprifoliaceae	Lonicera praeflorens Batalin		S	1	5.25	3.5	3	11.5425		4	4	3		0	0	0	0	0	0	0	0	0	0	0	0		0	0	0	0	0	0	0	0	0	0	0	0	0	0		1	0	0	0	0	0	0
Caprifoliaceae	Sambucus sieboldiana var. miquelii (Nakai) Hara		T	6	5	2.5	5	0.91395		4	4	1		0	0	0	0	0	1	0	0	0	0	0	0		1	0	0	0	0	0	1	2	0	0	0	2	1	0		0	0	0	0	0	0	0
Caprifoliaceae	Viburnum opulus var. calvescens (Rehder) Hara		S	3	7.5	7.5	5	38.7		4	5	1		0	0	0	0	0	0	1	0	0	0	0	0		0	0	0	0	0	0	0	0	0	0	0	2	1	1		0	0	0	0	0	0	0
Caprifoliaceae	Viburnum wrightii Miq.		S	3	10	7	5	24		4	5	1		0	0	0	0	0	0	0	0	0	0	0	0		0	0	0	0	0	0	0	0	0	0	0	0	0	0		1	0	0	0	0	0	0
Caprifoliaceae	Weigela subsessilis L.H.Bailey		S	3	4	3	5	0.2451		4	4	1		0	0	0	0	1	0	2	0	0	0	0	1		1	0	1	0	0	0	0	0	0	0	0	0	0	0		3	3	1	0	0	1	4
Celastraceae	Euonymus alatus for. ciliatodentatus (Franch. & Sav.) Hiyama		S	3	4	2.5	5	17.2		4	4	1		1	0	0	0	0	0	0	0	0	0	0	0		0	0	0	0	0	0	0	0	0	0	0	0	0	0		0	0	0	0	0	0	0
Celastraceae	Euonymus oxyphyllus Miq.		S	4	7.5	3.5	5	21		4	4	1		1	1	0	0	0	0	1	1	1	4	1	0		3	3	1	3	1	1	4	2	2	3	4	2	4	1		0	0	0	1	0	2	1
Celastraceae	Tripterygium regelii Sprague & Takeda		V	2	10	7	6	10		4	4	1		0	0	0	0	0	0	0	0	0	0	0	0		0	0	0	0	0	0	0	0	0	1	0	0	0	0		0	0	0	0	0	0	3
Cornaceae	Alangium platanifolium var. trilobum (Miq.) Ohwi		S	4	13.5	13.5	6	580		4	4	3		0	0	0	1	2	0	0	0	0	0	0	0		0	2	1	2	1	0	0	0	0	0	0	0	0	0		1	0	3	0	0	2	0
Cornaceae	Cornus controversa Hemsl. ex Prain		T	20	8.5	5.5	5	40		4	4	1		0	0	0	0	0	2	0	1	0	0	0	0		1	0	3	3	0	2	4	0	0	3	2	0	0	0		0	1	0	1	0	0	1
Cornaceae	Cornus walteri F.T.Wangerin		T	10	9.5	6.5	6	45		4	4	1		0	0	0	0	0	0	0	0	0	0	0	0		0	0	0	0	0	0	0	0	0	0	0	0	0	0		0	0	0	0	0	1	0
Cupressaceae	Juniperus chinensis var. sargentii Henry		S	0.75	4	0.7	4	21.4		4	4	1		0	0	0	0	0	0	0	0	0	0	0	0		0	0	0	0	0	0	0	0	0	0	0	1	0	0		0	0	0	0	0	0	0
Cupressaceae	Juniperus rigida Siebold & Zucc.		T	8	1.6	0.1	4	15.02		4	4	2		0	0	0	0	0	0	0	0	0	0	0	0		0	0	0	0	1	0	0	0	0	0	0	0	0	0		0	0	0	0	0	0	0
Cupressaceae	Thuja koraiensis Nakai		S	20	2.1	0.2	5	0.6993		4	4	1		0	0	0	0	0	0	0	0	0	0	0	1		0	0	0	0	0	0	3	0	0	0	0	3	0	3		0	0	0	0	0	0	0
Ebenaceae	Diospyros kaki Thunb.		T	4	12	7	5	384.61		4	4	2		0	0	0	0	0	0	0	0	0	0	0	0		0	0	0	0	0	0	0	0	0	0	0	0	0	0		1	0	0	0	0	0	0
Ericaceae	Rhododendron brachycarpum D.Don ex G.Don		S	4	14	3.5	7	0.3165		4	4	1		0	0	0	0	0	0	0	0	0	0	0	0		0	0	0	0	0	0	0	0	1	0	1	1	0	0		0	0	0	0	0	0	0
Ericaceae	Rhododendron mucronulatum Turcz.		S	3	5.5	2	4	0.1587		4	4	1		2	0	0	1	0	0	0	2	2	1	0	0		1	1	0	0	1	2	0	1	0	0	1	1	0	0		1	1	0	1	1	2	3
Ericaceae	Rhododendron mucronulatum var. ciliatum Nakai		S	3	5.5	2	5	0.1335		4	4	1		0	0	0	0	0	0	0	0	0	0	0	0		0	0	0	0	0	0	0	0	0	0	2	4	3	5		0	0	0	0	0	0	0
Ericaceae	Rhododendron schlippenbachii Maxim.		S	5	7.5	4.5	5	0.3861		4	4	1		3	4	1	1	2	3	5	5	5	5	1	4		2	1	1	1	3	4	1	0	0	3	5	2	3	0		0	1	0	0	4	3	1
Ericaceae	Rhododendron yedoense f. poukhanense (H.Lev.) M.Sugim. ex T.Yamaz.		S	2	5.5	2	4	0.0902		4	4	1		0	0	0	0	0	0	0	0	0	0	0	0		0	0	0	0	0	0	0	0	0	0	0	1	0	0		0	0	0	0	0	0	0
Fabaceae	Indigofera kirilowii Maxim. ex Palib.		S	1	2.5	1.5	5	3.57267		4	4	3		0	0	1	0	0	0	0	0	0	0	0	0		0	0	0	0	0	0	0	0	0	0	0	0	0	0		0	0	0	0	0	0	0
Fabaceae	Lespedeza cyrtobotrya Miq.		S	2	3	1.75	7	7.75		4	5	1		2	3	1	2	1	0	0	1	0	0	0	0		0	0	0	0	1	0	0	0	0	0	0	0	0	0		1	0	1	3	3	1	0
Fabaceae	Lespedeza maximowiczii C.K.Schneid.		S	3	4.5	3	5	7.14		4	5	1		5	4	4	5	1	2	2	0	0	0	0	0		4	1	1	0	0	0	0	0	0	0	0	0	0	0		4	3	4	5	3	4	5
Fabaceae	Maackia amurensis Rupr.		T	20	5.5	3.25	7	47		4	5	1		0	0	1	0	1	0	1	1	0	0	0	0		1	0	1	1	0	1	0	0	0	0	0	0	0	0		0	0	0	0	0	0	0
Fabaceae	Pueraria lobata (Willd.) Ohwi		V	10	12.5	12.5	8	12.2667		4	4	3		0	0	1	0	0	0	0	0	0	0	0	0		0	0	0	0	0	0	0	0	0	0	0	0	0	0		1	0	0	0	0	0	0
Fagaceae	Quercus acutissima Carruth.		T	25	15	3.5	5	3900		4	5	1		0	0	0	0	0	0	0	0	0	0	0	0		0	0	0	0	0	0	0	0	0	0	0	0	0	0		0	0	0	0	0	0	0
Fagaceae	Quercus aliena Blume		T	25	17.5	11	5	2100		4	4	1		0	0	0	0	0	0	0	0	0	0	0	0		0	0	0	0	0	0	0	0	0	0	0	0	0	0		0	0	0	1	0	0	0
Fagaceae	Quercus mongolica Fisch. ex Ledeb.		T	30	13.5	4	6	2270		4	4	1		5	5	5	5	4	3	5	5	5	5	2	3		4	3	2	0	2	3	2	1	3	5	5	3	4	2		1	2	3	4	5	5	5
Fagaceae	Quercus serrata Thunb. ex Murray		T	23	10.5	5.75	4	2000		4	4	1		1	0	0	0	0	0	0	0	0	0	0	0		1	1	0	0	0	0	0	0	0	0	0	0	1	0		4	2	2	5	1	5	0
Fagaceae	Quercus variabilis Blume		T	30	11.5	5.5	4	3800		4	5	1		0	0	2	0	0	0	0	0	0	0	0	0		0	2	0	0	0	0	0	0	0	0	0	0	0	0		5	4	0	5	5	2	0
Grossulariaceae	Ribes fasciculatum var. chinense Maxim.		S	1.5	7.5	5.5	4	10		4	4	1		0	0	0	0	0	0	0	0	0	0	0	0		0	0	0	0	0	0	0	0	0	0	0	0	0	0		0	0	0	0	0	0	0
Hydrangeaceae	Deutzia glabrata Kom.		S	2	6.5	2.5	5	0.0814013		4	4	3		0	0	0	1	3	0	0	0	1	0	0	0		0	2	1	2	1	3	2	3	1	1	0	0	0	0		0	0	0	0	0	0	0
Hydrangeaceae	Deutzia grandiflora var. baroniana Diels		S	1	4	2.5	4	0.0814013		4	4	3		0	0	0	0	0	1	1	1	2	2	0	0		0	0	3	1	0	0	1	0	0	0	0	0	0	0		0	0	0	0	0	0	0
Hydrangeaceae	Hydrangea serrata for. acuminata (Siebold & Zucc.) Wilson		S	1	10	6	7	0.0371359		4	4	3		0	0	0	0	0	0	0	0	0	0	0	1		2	0	0	0	0	0	0	0	0	0	0	0	0	0		0	0	0	0	0	0	1
Juglandaceae	Juglans mandshurica Maxim.		T	20	17.5	10	4	7400		4	4	1		0	0	1	1	0	0	0	0	0	0	0	0		2	0	2	0	0	0	0	0	0	1	0	0	0	0		0	0	0	0	0	1	0
Juglandaceae	Platycarya strobilacea Siebold & Zucc.		T	15	7.5	3	5	10		4	5	1		0	0	0	0	0	0	0	0	0	0	0	0		0	0	0	0	0	0	0	0	0	0	0	0	0	0		3	4	0	2	0	0	0
Lamiaceae	Callicarpa dichotoma (Lour.) K.Koc		S	1.5	6	2.75	8	1.3		4	4	1		0	0	0	0	0	0	0	0	0	0	0	0		0	0	0	0	0	0	0	0	0	0	0	0	0	0		2	3	2	0	0	2	0
Lamiaceae	Callicarpa japonica Thunb.		S	3	7.5	3.75	8	1.6		4	4	1		0	0	1	0	0	0	0	0	0	0	0	0		0	3	2	3	0	1	0	0	0	1	1	1	0	0		1	1	0	2	1	0	0
Lardizabalaceae	Akebia quinata (Thunb.) Decne.		V	5	4.5	2.75	4	23		4	4	1		0	0	0	0	0	0	0	0	0	0	0	0		0	0	0	0	0	0	0	0	0	0	0	0	0	0		1	0	0	0	0	0	0
Lauraceae	Lindera erythrocarpa Makino		T	15	12.5	4	4	87		4	4	1		0	0	0	0	0	0	0	0	0	0	0	0		0	0	0	0	0	0	0	0	0	0	0	0	0	0		4	5	4	3	0	0	0
Lauraceae	Lindera obtusiloba Blume		T	3	10	8.5	4	109		4	4	1		4	5	4	2	2	2	0	0	0	0	0	0		4	4	2	5	5	3	1	0	0	0	0	0	0	0		4	5	5	5	3	5	2
Magnoliaceae	Magnolia sieboldii K.Koch		T	7	10.5	7.5	5	35		4	4	1		0	0	3	2	3	1	0	0	0	0	2	0		0	2	3	4	2	4	5	3	0	5	3	3	4	0		0	0	0	0	0	0	1
Malvaceae	Tilia amurensis Rupr.		T	20	6	5	6	10		4	4	1		0	0	1	3	4	4	3	4	5	4	1	0		1	2	0	2	1	1	2	1	0	3	1	1	0	0		0	1	1	0	0	0	0
Menipsermaceae	Menispermum dauricum DC.		V	3	9	9	4	69		4	4	3		0	0	0	0	0	0	0	0	0	0	0	0		0	0	0	0	0	0	0	0	0	0	0	0	0	0		1	0	0	0	0	0	0
Moraceae	Morus bombycis Koidz.		T	8	12	7.75	4	2.80634		4	4	3		1	1	1	2	1	0	0	0	0	0	0	0		0	1	2	0	0	0	0	0	0	0	0	0	0	0		2	1	3	0	0	0	0
Oleaceae	Forsythia koreana (Rehder) Nakai		S	3	7.5	3	3	1.4		4	4	1		0	0	0	0	0	0	0	0	0	0	0	0		0	0	1	0	0	0	0	0	0	0	0	0	0	0		0	0	0	0	0	0	0
Oleaceae	Fraxinus mandshurica Rupr.		T	30	14.5	4.5	5	58		4	4	1		0	0	1	1	1	0	0	0	0	0	0	0		1	0	0	0	0	2	0	0	1	1	0	0	0	0		0	0	0	0	0	0	0
Oleaceae	Fraxinus rhynchophylla Hance		T	10	10.5	5	4	45		4	4	1		3	4	3	2	2	1	0	0	0	0	0	0		3	1	1	0	1	0	0	0	0	3	1	0	0	0		5	4	3	1	5	0	4
Oleaceae	Fraxinus sieboldiana Blume		T	10	7.5	2.5	5	17		4	4	1		0	0	0	1	1	0	0	0	0	0	0	0		0	0	0	0	0	0	0	0	0	1	0	0	0	0		2	1	1	3	5	3	4
Oleaceae	Ligustrum obtusifolium Siebold & Zucc.		S	4	4.5	1.6	5	31		4	4	1		0	0	0	0	0	0	0	0	0	0	0	0		0	0	0	0	0	0	0	0	0	0	0	0	0	0		2	2	0	0	0	0	0
Oleaceae	Syringa wolfii C.K.Schneid.		S	6	9	4	6	11		4	4	1		0	0	0	0	0	0	0	0	0	0	0	1		0	0	0	0	0	0	0	0	0	0	0	0	0	0		0	0	1	0	0	0	0
Phyllanthaceae	Securinega suffruticosa (Pall.) Rehder		S	10	4	1.85	5	2.9		4	4	1		0	0	0	0	0	0	0	0	0	0	0	0		1	0	0	0	0	0	0	0	0	0	0	0	0	0		1	2	2	1	0	0	0
Pinaceae	Abies holophylla Maxim.		T	40	4	0.2	5	23		4	4	1		0	0	0	0	2	0	4	1	0	0	0	0		3	3	4	5	3	4	3	2	1	0	0	1	0	0		0	0	0	0	0	0	0
Pinaceae	Abies nephrolepis (Trautv.) Maxim.		T	25	1.45	0.225	4	12.7		4	4	1		0	0	0	0	0	5	0	4	5	5	5	4		0	0	0	0	0	0	0	2	2	3	2	4	3	5		0	0	0	0	0	0	0
Pinaceae	Pinus densiflora Siebold & Zucc.		T	35	11	0.15	5	15		4	4	1		5	5	2	1	1	0	0	0	0	0	0	0		2	2	0	1	2	2	0	0	0	0	0	0	0	0		2	0	0	0	0	0	0
Pinaceae	Pinus koraiensis Siebold & Zucc.		T	30	9.5	0.15	5	668		4	4	1		1	2	2	0	1	3	5	5	5	5	4	3		0	0	0	1	2	4	2	0	1	3	1	0	2	2		2	0	0	0	0	0	0
Pinaceae	Pinus pumila (Pall.) Regel		S	5	4.5	0.1	6	46.3		4	4	2		0	0	0	0	0	0	0	0	0	0	0	0		0	0	0	0	0	0	0	0	0	0	0	1	0	2		0	0	0	0	0	0	0
Pinaceae	Pinus rigida Mill.		T	25	10.5	0.2	5	6.6		4	5	1		0	0	0	0	0	0	0	0	0	0	0	0		0	0	0	0	0	0	0	0	0	0	0	0	0	0		0	0	0	0	0	0	0
Ranunculaceae	Clematis fusca var. coreana (H.Lev. & Vaniot) Nakai		S	1	5	2.75	5	4.58615		4	4	3		0	0	0	0	0	0	0	0	0	0	0	1		0	0	0	0	0	0	0	0	2	4	2	2	3	1		0	0	0	0	0	0	0
Ranunculaceae	Clematis fusca var. violacea Maxim.		V	1	4.5	2.75	7	4.58615		4	5	3		0	0	0	0	0	0	0	0	0	0	0	0		0	0	0	0	0	0	0	0	0	2	0	0	0	0		1	0	0	0	0	0	0
Ranunculaceae	Clematis heracleifolia DC.		S	1	10.5	8	5	2.61		4	4	1		0	0	0	1	1	0	0	0	0	0	0	0		0	0	0	0	0	0	0	0	0	0	0	0	0	0		0	0	0	0	0	0	0
Ranunculaceae	Clematis terniflora var. mandshurica (Rupr.) Ohwi		V	2	5.5	3.25	5	4.58615		4	5	3		0	0	0	0	0	0	0	0	0	0	0	0		0	0	0	0	0	0	0	0	0	0	0	1	1	0		0	0	1	0	0	0	0
Rhamnaceae	Hovenia dulcis Thunb.		T	10	11.5	9	7	22		4	4	1		0	0	0	0	0	0	0	0	0	0	0	0		0	0	0	0	0	0	0	0	0	0	0	0	0	0		0	0	0	0	0	0	0
Rhamnaceae	Rhamnus davurica Pall.		S	5	7.5	3.75	5	20.6		4	4	1		0	0	0	0	0	0	0	0	0	0	0	0		0	0	0	0	1	0	0	0	0	0	0	0	0	0		0	0	0	0	0	0	0
Rosaceae	Malus baccata Borkh.		T	5	5.5	2.5	5	17.41		4	5	2		0	0	0	1	0	0	0	0	0	0	0	0		0	0	0	0	0	0	0	0	0	1	1	0	0	1		0	0	0	0	0	0	0
Rosaceae	Malus baccata f. minor (Nakai) T.B.Lee		T	12	3.5	2.5	5	11.005		4	4	1		0	0	0	0	0	0	0	0	0	0	0	0		0	0	0	0	0	0	0	0	0	0	0	0	0	0		0	0	0	0	0	0	0
Rosaceae	Prunus padus L.		T	15	9	4.5	5	41		4	4	1		0	0	0	0	0	1	0	0	0	0	2	0		0	0	0	0	0	0	1	1	0	3	0	0	1	1		0	0	0	0	0	0	0
Rosaceae	Prunus sargentii Rehder		T	20	10	5.5	4	40		4	4	1		2	0	0	0	1	0	1	3	1	1	1	0		2	2	2	1	1	1	0	0	1	2	2	0	3	0		4	2	0	1	1	0	2
Rosaceae	Pyrus ussuriensis Maxim.		T	10	7	4.75	5	43.05		4	5	2		0	0	0	0	0	0	0	0	0	0	0	0		0	0	0	0	0	0	0	1	1	0	0	0	0	0		0	0	0	0	0	0	0
Rosaceae	Rosa suavis Willd.		S	1.5	3.75	1.25	5	22.1		4	5	1		0	0	0	0	0	0	0	0	0	1	1	1		0	0	0	0	0	0	0	0	0	0	0	0	1	1		0	0	0	0	0	0	0
Rosaceae	Rubus crataegifolius Bunge		S	2	7.5	6	5	0.568		4	5	1		3	4	3	2	3	0	0	0	1	0	0	0		4	1	0	0	0	0	0	0	0	0	0	0	0	0		2	3	0	1	1	1	3
Rosaceae	Rubus oldhamii Miq.		V	3	3	2	5	2.56305		4	5	3		0	0	0	0	0	0	0	0	0	0	0	0		0	0	0	0	0	0	0	0	0	0	0	0	0	0		1	1	1	0	0	0	1
Rosaceae	Rubus phoenicolasius Maxim.		S	3	7	6	5	2.56305		4	5	3		0	0	0	0	0	0	0	0	0	0	0	0		0	0	0	0	2	0	0	0	0	0	0	1	0	0		0	0	0	0	0	0	0
Rosaceae	Sorbaria sorbifolia var. stellipila Maxim.		S	2	8	1.75	6	0.645		4	4	1		0	0	0	1	0	0	0	1	0	0	0	0		0	0	0	0	0	0	0	0	0	0	0	0	0	0		0	0	0	0	0	0	0
Rosaceae	Sorbus alnifolia (Siebold & Zucc.) K.Koch		T	15	7.5	5.25	5	16		4	4	1		0	0	0	0	0	0	0	0	0	0	0	0		0	0	0	0	0	0	0	0	0	2	0	0	0	0		0	0	0	1	0	0	0
Rosaceae	Sorbus commixta Hedl.		T	8	4.5	1.5	5	5.53		4	5	1		0	0	0	0	0	0	0	0	3	5	4	2		0	0	0	0	0	0	1	0	1	3	1	3	4	1		0	0	1	0	0	0	0
Rosaceae	Stephanandra incisa (Thunb.) Zabel		S	2	4	3.75	5	2.3		4	4	1		1	1	4	3	0	0	0	0	0	0	0	0		2	2	0	0	0	0	0	0	2	1	0	0	0	0		3	4	1	0	0	0	2
Rutaceae	Zanthoxylum piperitum (L.) DC.		S	3	2.25	0.8	5	26.6		4	5	1		0	0	0	0	0	0	0	0	0	0	0	0		0	0	0	0	0	0	0	0	0	0	0	0	0	0		0	0	0	0	1	0	0
Rutaceae	Zanthoxylum schinifolium Siebold & Zucc.		S	3	3	1.05	9	15.3		4	5	1		0	0	0	0	0	0	0	0	0	0	0	0		0	0	0	0	0	0	0	0	0	0	0	0	0	0		2	3	1	0	0	1	0
Salicaceae	Salix hallaisanensis H.Lév.		S	6	8.5	4.5	4	1.19642		4	4	3		0	2	0	0	0	0	0	0	1	1	0	0		0	0	0	0	0	0	0	0	0	0	0	0	0	0		0	0	0	0	0	0	0
Salicaceae	Salix koreensis Andersson		T	20	8.5	1.35	4	1.19642		4	4	3		0	0	0	0	0	0	0	0	0	0	0	0		0	0	0	0	0	0	1	0	0	0	0	0	0	0		0	0	0	0	0	0	0
Salicaceae	Salix rorida Laksch.		T	15	8.5	2	4	0.204		4	4	1		0	0	0	0	0	0	0	0	0	0	0	1		0	0	0	0	0	0	0	0	0	0	0	2	0	1		0	0	0	0	0	0	0
Sapindaceae	Acer barbinerve Maxim.		T	10	7.5	6.5	6	66		4	4	1		0	1	0	0	1	0	0	1	3	5	4	3		0	0	1	1	0	1	0	1	0	2	1	1	2	1		0	0	0	0	0	0	0
Sapindaceae	Acer mandshuricum Maxim.		T	10	7.5	2	5	110		4	4	1		0	0	0	0	1	3	0	0	0	0	0	0		0	0	0	1	1	0	0	3	0	1	0	0	0	0		0	0	0	0	0	0	0
Sapindaceae	Acer pictum subsp. mono (Maxim.) Ohashi		T	30	6	8.5	4	41		4	4	1		0	0	1	2	2	3	0	0	0	1	1	0		4	1	2	4	1	1	2	3	1	4	2	0	1	0		3	2	4	2	2	1	1
Sapindaceae	Acer pseudosieboldianum (Pax) Kom.		T	20	8.5	8.5	4	4.4		4	4	1		4	4	5	2	3	5	5	5	5	5	2	0		4	4	2	4	4	5	2	2	2	5	5	2	5	2		3	4	1	2	2	4	2
Sapindaceae	Acer tataricum subsp. ginnala (Maxim.) Wesm.		T	8	7	4.5	5	9.2		4	4	1		0	0	0	0	0	0	0	0	0	0	0	0		0	0	0	0	0	0	0	0	0	0	0	0	0	0		1	0	0	0	0	0	0
Sapindaceae	Acer tegmentosum Maxim.		T	15	11.5	11.5	4	41.1		4	4	1		0	0	0	0	0	0	0	0	0	0	0	0		0	1	0	2	1	0	3	1	1	0	0	0	0	0		0	0	0	0	0	0	0
Sapindaceae	Acer ukurunduense Trautv. & C.A.Mey.		T	14	11	10.5	5	8.6		4	4	1		0	0	0	0	0	0	0	0	0	0	0	1		0	0	0	0	0	0	3	2	1	0	0	0	0	0		0	0	0	0	0	0	0
Schisandraceae	Schisandra chinensis (Turcz.) Baill.		V	9	8.5	4	5	30		4	4	1		0	0	0	0	0	0	0	0	0	0	0	0		2	1	1	1	0	0	1	2	1	0	0	0	0	0		0	0	0	0	0	0	0
Smilacaceae	Smilax china L.		V	3	7.5	6	6	25		4	4	1		0	0	0	0	0	0	0	0	0	0	0	0		0	0	0	0	0	0	0	0	0	0	0	0	0	0		3	2	1	0	0	0	0
Smilacaceae	Smilax sieboldii Miq.		V	5	9.5	6	6	44		4	4	1		0	0	0	0	0	0	0	0	0	0	0	0		1	0	0	0	0	0	0	0	0	0	0	0	0	0		1	1	1	0	0	0	0
Staphyleaceae	Staphylea bumalda DC.		S	5	6.5	2.5	4	24		4	4	1		0	0	0	1	0	0	0	0	0	0	0	0		2	0	0	0	0	0	0	0	0	0	0	0	0	0		1	2	4	0	0	0	0
Styracaceae	Styrax japonicus Siebold & Zucc.		T	10	5	3	5	250		4	4	1		0	0	0	0	0	0	0	0	0	0	0	0		0	0	0	0	0	0	0	0	0	0	0	0	0	0		1	0	0	0	0	0	0
Styracaceae	Styrax obassia Siebold & Zucc.		T	10	13.5	5	5	250		4	4	1		5	4	5	0	1	0	0	0	1	0	0	0		2	5	2	2	2	1	0	0	0	0	0	0	0	0		5	4	4	5	4	4	1
Symplocaceae	Symplocos chinensis for. pilosa (Nakai) Ohwi		S	3	6	3.25	5	24		4	4	1		0	0	3	1	0	0	0	1	1	2	0	0		2	1	2	2	0	0	0	0	2	1	0	0	1	1		1	1	2	1	0	2	4
Taxaceae	Taxus cuspidata Siebold & Zucc.		T	17	1.75	0.3	4	50.2		4	4	1		0	0	0	0	0	0	0	0	0	0	0	0		0	0	0	0	0	0	1	1	0	0	0	0	0	0		0	0	0	0	0	0	0
Ulmaceae	Ulmus davidiana var. japonica (Rehder) Nakai		T	30	6.5	4	4	4.35		4	5	1		0	2	0	0	0	1	0	0	0	0	0	0		0	0	1	0	0	0	0	0	0	0	0	0	0	0		1	2	1	2	0	0	0
Ulmaceae	Ulmus laciniata (Trautv.) Mayr		T	20	15	12.5	4	18.0659		4	4	3		0	0	0	0	3	2	0	0	0	0	0	0		1	0	4	1	0	1	3	1	0	0	0	0	0	0		0	0	0	0	0	0	0
Ulmaceae	Ulmus pumila L.		T	15	4.5	2.25	3	4.7		4	4	1		0	0	0	0	0	0	0	0	0	0	0	0		0	0	0	0	0	0	0	0	0	0	0	0	0	0		0	0	1	0	0	0	0
Urticaceae	Boehmeria spicata (Thunb.) Thunb.		S	1	6	3.25	7	0.08752		4	4	3		0	0	0	0	0	0	0	0	0	0	0	0		0	0	0	0	0	0	0	0	0	0	0	0	0	0		0	1	1	0	0	0	0
Vitaceae	Ampelopsis brevipedunculata (Maxim.) Trautv.		V	5	8.75	7.75	6	27.956		4	4	3		0	0	0	0	0	0	0	0	0	0	0	0		0	0	0	0	0	0	0	0	0	0	0	0	0	0		0	0	0	0	0	0	0
Vitaceae	Parthenocissus tricuspidata (Siebold & Zucc.) Planch.		V	10	7	15	6	25.455		4	4	3		0	0	0	1	1	0	0	0	0	0	0	0		0	0	0	0	0	0	0	0	0	0	0	0	0	0		2	1	2	0	0	1	0
Vitaceae	Vitis coignetiae Pulliat ex Planch.		V	10	19	19	6	25		4	4	1		0	0	1	1	0	0	0	0	0	0	0	0		0	1	1	0	0	0	0	0	0	0	0	0	0	0		1	1	2	1	0	0	1
[truncated: 7 more columns]
